# Supplementary material for: Heterologous rhamnolipid biosynthesis by P. putida KT2440—ACP dependency and the role of fatty acid metabolism
Source: Appl Environ Microbiol. 2025 Oct 21;91(11):e00930-25. doi: 10.1128/aem.00930-25 (PMC12628675; doi:10.1128/aem.00930-25)
Supplement: Table SA2 — RNA-Seq data. [file aem.00930-25-s0001.xlsx]

## Sheet: WT_Glc_VS_WT_Dec.foldchange.sig
Table A2: RNA-Seq data. Differentially expressed genes (significant fold changes) in P. putida KT2440 on decanoate compared to P. putida KT2440 on glucose
gene_id	log2_foldChange	p_value	adj_p_value	gene_name	gene_product
AE015451.10009	-1.44501	7.17462e-07	9.58536e-06	NA	NA
AE015451.10033	-1.62502	7.89943e-12	1.9451e-10	secG	Sec translocation complex - SecG subunit
AE015451.10035	-1.38408	1.36437e-06	1.7183e-05	tpiA	triose phosphate isomerase
AE015451.10045	-1.40561	0.000125707	0.00101808	NA	NA
AE015451.10063	-1.16474	9.97274e-08	1.50028e-06	dnaK	Chaperone protein DnaK
AE015451.10065	-1.5198	6.44209e-11	1.4093e-09	grpE	Protein GrpE
AE015451.10069	-1.3422	2.18869e-10	4.58706e-09	fur	ferric iron uptake global transcriptional repressor Fur-Fe+2
AE015451.10077	1.9967	1.60133e-06	1.98485e-05	pdhR	DNA-binding transcriptional dual regulator%2C LldR-L-lactate
AE015451.10079	4.50313	2.28817e-11	5.34652e-10	lldP	L-lactate permease
AE015451.10081	3.28069	1.46932e-07	2.15722e-06	lldD	L-lactate dehydrogenase
AE015451.10083	3.20372	6.25102e-13	1.74235e-11	dld2	D-lactate dehydrogenase
AE015451.10085	1.12997	0.0156306	0.0594374	NA	NA
AE015451.10097	1.4793	1.26999e-06	1.6068e-05	NA	NA
AE015451.10099	2.98451	2.0311e-09	3.83257e-08	NA	NA
AE015451.101	-1.4684	3.30901e-06	3.80918e-05	NA	NA
AE015451.10132	-1.86483	2.3947e-11	5.54823e-10	gabP-V	gamma-aminobutyrate permease
AE015451.10260	-2.5025	1.11948e-18	5.91064e-17	NA	NA
AE015451.10266	-1.1175	2.02647e-06	2.45096e-05	dusB	tRNA-dihydrouridine synthase B
AE015451.10308	-1.10285	0.00155256	0.0088435	oprC	Outer membrane copper receptor OprC
AE015451.10314	1.2848	8.25019e-06	8.81358e-05	urtA	putative Urea ABC transporter%2C periplasmic protein
AE015451.10316	2.39962	0.000119555	0.000972559	urtB	putative Urea ABC transporter
AE015451.10342	1.27985	0.00192776	0.0105954	NA	NA
AE015451.10344	1.28263	0.000215952	0.00161993	NA	NA
AE015451.10358	2.18744	2.36017e-09	4.40805e-08	livF-II	high-affinity branched-chain amino acid transporter%2C ATP-binding
AE015451.10360	1.85619	2.08963e-08	3.47703e-07	braF	High-affinity branched-chain amino acid transport ATP-binding protein BraF
AE015451.10362	1.54169	1.20562e-06	1.53242e-05	braE	High-affinity branched-chain amino acid transport system permease protein BraE
AE015451.10364	1.54305	0.000177858	0.00137121	braD	High-affinity branched-chain amino acid transport system permease protein BraD
AE015451.10366	1.14462	0.0124849	0.0494621	NA	NA
AE015451.10372	1.57231	2.99344e-10	6.17932e-09	NA	NA
AE015451.10397	-1.11213	4.48607e-07	6.2362e-06	NA	NA
AE015451.10399	-1.20188	3.22447e-06	3.71966e-05	NA	NA
AE015451.10406	-1.05556	1.79871e-05	0.000178073	NA	NA
AE015451.10408	-1.0085	2.01698e-05	0.000197068	NA	NA
AE015451.10410	1.43804	2.48753e-06	2.94375e-05	NA	NA
AE015451.1053	1.6831	1.21119e-09	2.33356e-08	katA	Catalase
AE015451.1055	1.19404	8.50521e-07	1.11995e-05	bfr-I	bacterioferritin
AE015451.10570	-1.0624	2.86808e-07	4.09055e-06	sahR	transcriptional regulator of methionine metabolism
AE015451.10646	-2.6411	6.261e-35	8.38516e-33	phaA	poly(3-hydroxyalkanoate) polymerase 1
AE015451.10648	-2.69481	1.10983e-31	1.19492e-29	phaB	Poly(3-hydroxyalkanoate) depolymerase
AE015451.10650	-2.35254	1.3914e-26	1.19377e-24	phaC-II	Poly(3-hydroxyalkanoate) polymerase 2
AE015451.10652	-1.99027	1.26903e-16	5.21225e-15	NA	NA
AE015451.10654	-4.01026	1.33059e-49	2.8101e-47	NA	NA
AE015451.10656	-6.41118	3.77107e-34	4.50151e-32	NA	NA
AE015451.107	1.33198	0.000200864	0.00152974	NA	NA
AE015451.10714	1.58203	0.00153896	0.00878425	NA	NA
AE015451.10716	1.68422	0.00179551	0.00997891	NA	NA
AE015451.10734	2.05231	1.06815e-08	1.85607e-07	glnL	two-component system sensory histidine kinase/phosphatase GlnL/GlnG
AE015451.10736	1.06491	0.000116116	0.000948801	glnG	two-component system DNA-binding transcriptional dual regulator GlnL/GlnG
AE015451.10784	2.5513	4.84247e-07	6.69773e-06	NA	NA
AE015451.10878	-1.80502	2.02875e-14	6.75144e-13	calB	coniferyl aldehyde dehydrogenase
AE015451.10880	-2.09886	9.18404e-14	2.80164e-12	NA	NA
AE015451.10882	-2.59505	3.00445e-24	2.25993e-22	NA	NA
AE015451.10969	1.86736	2.52463e-12	6.50833e-11	plpB	NLPA lipoprotein
AE015451.10971	2.79466	1.34998e-08	2.30927e-07	NA	NA
AE015451.10973	3.13835	1.37136e-12	3.63775e-11	NA	NA
AE015451.10979	1.32551	0.00056941	0.00376249	cysU	sulfate ABC transporter%2C inner membrane subunit CysT
AE015451.10981	3.25918	5.11743e-14	1.6057e-12	sbp-II	sulfate ABC transporter
AE015451.10983	3.52966	3.81845e-17	1.66406e-15	NA	NA
AE015451.10991	-1.27413	0.00595974	0.0272708	NA	NA
AE015451.11019	1.1281	0.0205307	0.0734901	NA	NA
AE015451.11023	1.35644	0.00105837	0.00633064	NA	NA
AE015451.11053	-1.13587	0.000199771	0.00152465	NA	NA
AE015451.11085	-1.32289	1.96707e-05	0.000193223	NA	NA
AE015451.11099	-1.13796	0.000157453	0.0012405	NA	NA
AE015451.11101	-1.17686	2.50325e-06	2.95599e-05	cyaY	frataxin
AE015451.11115	-2.99524	2.8756e-11	6.52477e-10	NA	NA
AE015451.11119	-1.23795	7.65071e-06	8.23541e-05	glnK	activator of NRII(GlnL/NtrB) phosphatase
AE015451.11131	-1.98242	6.08969e-09	1.09276e-07	NA	NA
AE015451.11133	-2.15462	1.22105e-17	5.77997e-16	NA	NA
AE015451.11135	-1.85565	7.27502e-08	1.12211e-06	NA	NA
AE015451.11137	-2.03859	0.000116997	0.000954574	NA	NA
AE015451.11141	1.24233	0.0122389	0.0487892	NA	NA
AE015451.11149	3.00418	0.00171441	0.00958638	NA	NA
AE015451.11185	1.18907	0.000582632	0.00383701	NA	NA
AE015451.11189	-1.99674	1.84133e-17	8.35601e-16	NA	NA
AE015451.11203	1.12523	0.00133155	0.00777824	dadX	alanine racemase%2C PLP-binding
AE015451.11205	2.88568	5.59117e-13	1.57441e-11	dadA-II	D-amino-acid:quinone oxidoreductase (deaminating)
AE015451.11227	-1.50343	3.96356e-08	6.34517e-07	rpmG	50S ribosomal protein L33
AE015451.11229	-1.87175	1.70966e-17	7.88887e-16	rpmB	50S ribosomal protein L28
AE015451.11261	-1.64837	0.00412956	0.0201023	puuA-II	glutamate-putrescine ligase
AE015451.11275	-2.21121	2.44975e-14	8.10335e-13	exbB	Biopolymer transport protein ExbB
AE015451.11277	-2.08207	7.05193e-14	2.1754e-12	exbD	TonB-gated outer membrane transporter - gating inner membrane protein
AE015451.11279	-1.72125	2.54545e-11	5.84815e-10	tonB	Protein TonB
AE015451.11287	-2.91423	1.37077e-23	9.7752e-22	NA	NA
AE015451.11289	-1.52434	0.00377051	0.0186521	hupA	DNA-binding protein HU-alpha
AE015451.11307	1.33691	2.26472e-05	0.000218936	NA	NA
AE015451.11309	1.52455	5.73709e-08	8.94953e-07	NA	NA
AE015451.11337	1.67359	2.30754e-10	4.81775e-09	aspA	aspartate ammonia-lyase
AE015451.11339	1.24795	1.65848e-05	0.000165878	oruR	transcriptional regulator%2C ornithine utilization
AE015451.11341	1.08836	0.00200634	0.0109402	aphA	Acetylpolyamine aminohydrolase
AE015451.11353	1.66663	2.10566e-13	6.18298e-12	pycB	pyruvate carboxylase subunit B
AE015451.11355	1.03608	4.33125e-07	6.05162e-06	pycA	pyruvate carboxylase subunit A
AE015451.11359	1.17074	0.0023618	0.0125543	NA	NA
AE015451.11387	1.32422	5.58828e-05	0.000495723	NA	NA
AE015451.11418	1.16903	1.81868e-06	2.22292e-05	copB-II	copper resistance protein B
AE015451.11426	1.63194	2.32716e-05	0.000223791	NA	NA
AE015451.11428	1.54083	1.17447e-07	1.75723e-06	copR-II	transcriptional activator protein
AE015451.11446	1.1135	0.000832071	0.00518016	NA	NA
AE015451.11448	1.2223	0.000102284	0.000852259	NA	NA
AE015451.11454	1.73287	0.00258517	0.0135064	NA	NA
AE015451.11488	-1.14299	3.57414e-07	5.04515e-06	NA	NA
AE015451.11490	-1.14593	2.38864e-06	2.83283e-05	NA	NA
AE015451.11518	-1.62624	2.4143e-08	3.99305e-07	atpI	ATP synthase protein I
AE015451.1152	-1.20638	1.14791e-06	1.46585e-05	xseB	Exodeoxyribonuclease 7 small subunit
AE015451.1164	-1.97994	8.70609e-13	2.39026e-11	NA	NA
AE015451.1166	-1.34742	9.01741e-09	1.58701e-07	NA	NA
AE015451.1222	1.48318	4.68953e-09	8.55488e-08	NA	NA
AE015451.1266	1.33658	0.00157403	0.00892871	NA	NA
AE015451.1268	1.47828	1.39327e-05	0.000142466	cadA-II	cadmium translocating P-type ATPase
AE015451.1272	1.17825	0.00796953	0.0346208	NA	NA
AE015451.1310	-1.27718	1.19242e-07	1.77924e-06	rpsT	30S ribosomal protein S20
AE015451.1350	2.13326	1.44295e-10	3.05917e-09	NA	NA
AE015451.1416	2.02363	0.00694409	0.0310953	NA	NA
AE015451.1433	-1.41634	0.000906018	0.00553386	NA	NA
AE015451.1451	1.09549	0.00015552	0.00122872	NA	NA
AE015451.1453	1.03777	1.48679e-05	0.000150906	NA	NA
AE015451.1473	-2.72051	1.35803e-18	7.10187e-17	NA	NA
AE015451.1475	-2.14267	7.56982e-17	3.24733e-15	NA	NA
AE015451.1489	-1.28751	3.53785e-06	4.0556e-05	gdhA	glutamate dehydrogenase%2C NADP-dependent
AE015451.1491	1.52302	4.88702e-05	0.000440634	NA	NA
AE015451.1513	-1.26463	7.31955e-09	1.2965e-07	ispB	octaprenyl diphosphate synthase
AE015451.1543	-2.36464	1.50762e-13	4.49908e-12	NA	NA
AE015451.1545	-1.19322	1.4245e-07	2.09703e-06	fsr-I	fosmidomycin efflux system
AE015451.1549	-1.43905	8.82279e-08	1.33829e-06	NA	NA
AE015451.1551	-2.11403	2.03533e-12	5.34735e-11	NA	NA
AE015451.1591	-1.3275	1.02978e-08	1.79509e-07	ispE	4-diphosphocytidyl-2-C-methyl-D-erythritol kinase
AE015451.1607	-1.06995	0.0181357	0.0668342	pcs	phosphatidylcholine synthase
AE015451.1625	1.12992	0.000185446	0.00142418	NA	NA
AE015451.1627	1.2339	2.33083e-07	3.35042e-06	NA	NA
AE015451.1645	-1.28644	3.59538e-06	4.11297e-05	NA	NA
AE015451.1653	-2.03414	2.81542e-08	4.61477e-07	NA	NA
AE015451.1677	-1.05132	0.000830627	0.00517704	NA	NA
AE015451.169	1.75223	0.00079298	0.00497061	NA	NA
AE015451.1693	1.04655	0.000293736	0.00212504	yiaD	OmpA/MotB domain-containing protein
AE015451.1729	1.64989	5.19611e-07	7.13297e-06	fruB	Phosphotransferase system%2C fructose-specific EI/HPr/EIIA components
AE015451.1731	1.42235	2.30161e-05	0.000221722	fruK	1-phosphofructokinase monomer
AE015451.1733	1.15768	7.4184e-05	0.000634493	fruA	fructose PTS permease - IIBC component
AE015451.1735	-1.24458	0.00218575	0.0117206	NA	NA
AE015451.1759	1.42444	2.50472e-05	0.000238361	norR	DNA-binding transcriptional dual regulator (NO)
AE015451.179	1.63038	3.37046e-07	4.78222e-06	NA	NA
AE015451.181	-1.0569	0.043076	0.131479	NA	NA
AE015451.1819	1.51259	0.000204855	0.00155797	ycfJ	putative regulator of flagellation
AE015451.1867	-2.84824	4.77857e-14	1.508e-12	NA	NA
AE015451.1869	-2.7025	7.76808e-19	4.22322e-17	NA	NA
AE015451.1871	-2.11553	2.11175e-12	5.52173e-11	NA	NA
AE015451.1875	-2.84033	2.18439e-20	1.33272e-18	NA	NA
AE015451.1877	-1.54682	1.78366e-08	2.99512e-07	NA	NA
AE015451.1893	1.68935	0.00124454	0.00730883	NA	NA
AE015451.1895	1.32233	1.04876e-06	1.35182e-05	NA	NA
AE015451.19	-1.07028	7.13075e-05	0.000615644	rpmH	50S ribosomal protein L34
AE015451.193	1.39988	0.00462988	0.022011	NA	NA
AE015451.1963	-1.31318	5.86071e-08	9.11647e-07	NA	NA
AE015451.1967	-1.00934	0.0783512	0.205752	NA	NA
AE015451.1969	-2.48691	1.20379e-16	5.04582e-15	NA	NA
AE015451.1971	1.05207	2.96311e-06	3.43984e-05	NA	NA
AE015451.1989	-1.57226	0.000377465	0.00263362	NA	NA
AE015451.2029	-2.41042	8.79732e-07	1.15014e-05	NA	NA
AE015451.2031	-2.0931	9.5226e-11	2.04252e-09	fumC-I	fumarate hydratase (class 2)
AE015451.2033	-2.01124	8.82379e-06	9.37165e-05	NA	NA
AE015451.2035	-1.9164	0.000139234	0.00111124	sodA	superoxide dismutase (Mn)
AE015451.2037	-1.29153	0.000425612	0.00292129	NA	NA
AE015451.2091	-2.4501	3.56077e-08	5.75064e-07	hupN	putative DNA-binding protein HU%2C form N
AE015451.211	2.03042	3.93476e-06	4.464e-05	NA	NA
AE015451.2116	1.45973	0.000119242	0.000971453	gcvP-I	glycine dehydrogenase
AE015451.2118	1.59068	0.000392046	0.00271809	gcvH-I	glycine cleavage system H protein 1
AE015451.2122	1.01101	0.00413343	0.0201033	NA	NA
AE015451.2136	1.41826	1.06671e-07	1.60035e-06	NA	NA
AE015451.2138	1.87111	8.46834e-12	2.07588e-10	arcC	carbamate kinase
AE015451.2140	1.85014	3.97859e-15	1.40945e-13	arcB	ornithine carbamoyltransferase%2C catabolic
AE015451.2142	1.77133	2.7725e-12	7.11393e-11	arcA	arginine deiminase
AE015451.2144	1.32447	7.34305e-06	7.9528e-05	arcD-I	arginine/ornithine antiporter
AE015451.2154	-1.03547	1.55837e-05	0.000157009	NA	NA
AE015451.2158	4.52963	3.01793e-61	7.89118e-59	gapA	glyceraldehyde-3-phosphate dehydrogenase
AE015451.2160	3.67501	5.06121e-62	1.38956e-59	edd	phosphogluconate dehydratase
AE015451.2162	3.05103	1.93352e-34	2.52784e-32	glk	glucokinase
AE015451.2164	2.80552	4.9537e-32	5.55118e-30	gltR-II	DNA-binding response regulator
AE015451.2166	2.22956	2.77906e-19	1.57317e-17	NA	NA
AE015451.2168	5.67373	4.72345e-105	4.32275e-102	yihS	aldose-ketose isomerase
AE015451.2170	7.69336	9.083e-69	3.32498e-66	gtsA	mannose/glucose ABC transporter%2C glucose-binding periplasmic protein
AE015451.2172	8.76802	6.81822e-95	4.15987e-92	gtsB	mannose/glucose ABC transporter%2C permease protein
AE015451.2174	8.60248	2.68309e-85	1.1333e-82	gtsC	mannose/glucose ABC transporter%2C permease protein
AE015451.2176	8.55499	9.48206e-117	1.04132e-113	gtsD	mannose/glucose ABC transporter - ATP binding subunit
AE015451.2178	7.66303	1.75784e-77	6.89449e-75	oprB-I	carbohydrate-selective porin
AE015451.2180	6.86816	1.75014e-87	8.73636e-85	yeaD	putative glucose-6-phosphate 1-epimerase
AE015451.2184	4.79565	3.79983e-86	1.73874e-83	zwfA	glucose 6-phosphate-1-dehydrogenase
AE015451.2186	5.73363	3.25868e-97	2.23668e-94	pgl	6-phosphogluconolactonase
AE015451.2188	5.73229	4.67599e-56	1.11634e-53	eda	KHG/KDPG aldolase
AE015451.2198	-1.05724	0.000230959	0.0017161	NA	NA
AE015451.2208	-1.49638	6.58648e-11	1.43517e-09	cumA	multicopper oxidase
AE015451.227	-1.02015	0.0115702	0.0465283	NA	NA
AE015451.2286	1.87373	9.62002e-09	1.68765e-07	glpD	glycerol-3-phosphate dehydrogenase (aerobic)
AE015451.2290	-1.77402	4.29098e-13	1.22082e-11	glpK	glycerol kinase
AE015451.2292	-1.98736	1.27197e-16	5.21225e-15	glpF	aquaglyceroporin
AE015451.2304	1.35059	2.36444e-06	2.8102e-05	bfr-II	bacterioferritin
AE015451.2306	-4.31151	8.18941e-32	8.99361e-30	NA	NA
AE015451.2322	-1.44214	1.49896e-06	1.87063e-05	NA	NA
AE015451.2372	1.3349	0.000304505	0.00218853	NA	NA
AE015451.2454	-1.21521	0.000578243	0.00381627	NA	NA
AE015451.2458	-1.066	9.23818e-06	9.73644e-05	NA	NA
AE015451.2460	1.17327	4.43804e-05	0.000402007	NA	NA
AE015451.2574	1.08335	5.91384e-05	0.000518736	oprD	basic-amino-acid specific porin OprD
AE015451.2612	-1.03492	2.10792e-05	0.00020486	queE	7-carboxy-7-deazaguanine synthase
AE015451.2620	-1.49417	0.000127291	0.00102939	NA	NA
AE015451.2622	-2.17865	4.72736e-07	6.55503e-06	puuP	putrescine permease
AE015451.2650	-1.20808	0.00800873	0.0347361	NA	NA
AE015451.2664	-1.6535	1.27488e-05	0.000132082	NA	NA
AE015451.2668	2.02129	2.10188e-08	3.48683e-07	mqo-II	malate:quinone oxidoreductase
AE015451.2670	1.39544	0.0388202	0.121598	NA	NA
AE015451.2674	-1.24892	1.83825e-07	2.68453e-06	xenA	XenA
AE015451.2708	-2.36826	2.89466e-15	1.05964e-13	NA	NA
AE015451.2710	-1.91558	1.8011e-15	6.68231e-14	NA	NA
AE015451.2712	-1.90474	1.08889e-15	4.21064e-14	NA	NA
AE015451.2720	2.02649	1.19937e-08	2.07098e-07	algA	mannose-6-phosphate isomerase/mannose-1-phosphate guanylyltransferase
AE015451.2722	2.40784	2.05501e-10	4.3234e-09	algF	Alginate biosynthesis protein AlgF
AE015451.2724	2.8752	1.69843e-06	2.09105e-05	algJ	Probable alginate O-acetylase AlgJ
AE015451.2726	2.10742	2.21111e-05	0.000214509	algI	Probable alginate O-acetylase AlgI
AE015451.2728	1.75568	0.000242537	0.00178761	algL	Alginate lyase
AE015451.2730	2.55426	9.80239e-09	1.71417e-07	algX	Alginate biosynthesis protein AlgX
AE015451.2732	1.90552	0.000123049	0.0009995	algG	poly(beta-D-mannuronate) C5 epimerase
AE015451.2734	1.90776	0.000260229	0.00190016	algE	Alginate production protein AlgE
AE015451.2736	1.87199	6.15477e-06	6.79997e-05	algK	Alginate biosynthesis protein AlgK
AE015451.2738	3.07974	8.30821e-08	1.27076e-06	alg44	Alginate biosynthesis protein Alg44
AE015451.2740	2.03874	0.000561232	0.0037174	alg8	Glycosyltransferase alg8
AE015451.2742	3.13183	2.51514e-09	4.68158e-08	algD	GDP-mannose 6-dehydrogenase
AE015451.2760	3.28064	1.734e-12	4.57759e-11	yhdW	putative amino-acid ABC transporter-binding protein YhdW
AE015451.2762	2.68612	4.32874e-08	6.86969e-07	yhdX	putative amino acid ABC transporter - permease subunit
AE015451.2764	2.68439	1.35689e-10	2.89911e-09	yhdY	putative amino acid ABC transporter - membrane subunit
AE015451.2766	2.59116	1.02597e-09	1.99773e-08	yhdZ	putative amino acid ABC transporter - ATP-binding subunit
AE015451.2780	-1.39108	0.000489369	0.00330519	NA	NA
AE015451.2782	2.45852	5.44514e-09	9.80303e-08	mdeA	methionine gamma-lyase
AE015451.2792	-1.01232	0.00247068	0.0130072	NA	NA
AE015451.2886	-1.07229	0.000150233	0.00119037	NA	NA
AE015451.289	1.73273	0.00565575	0.0261632	gltP	glutamate/aspartate-proton DAACS transporter
AE015451.2890	-1.6745	1.04457e-09	2.02677e-08	groS	10 kDa chaperonin
AE015451.2894	1.49831	1.29027e-09	2.46859e-08	pykA	pyruvate kinase II
AE015451.29	-1.29568	0.000469299	0.00318442	NA	NA
AE015451.2922	1.63643	1.0126e-06	1.30828e-05	pcaR	transcription regulatory protein (pca regulon)
AE015451.2926	2.11125	7.26324e-07	9.63344e-06	pcaF-I	beta-ketoadipyl-CoA thiolase
AE015451.2938	1.39719	0.0193676	0.0702427	galP-II	porin-like protein
AE015451.2942	-1.14043	6.59681e-07	8.8873e-06	ttgB	Probable efflux pump membrane transporter TtgB
AE015451.2944	-1.62328	2.73398e-11	6.22917e-10	ttgA	Probable efflux pump periplasmic linker TtgA
AE015451.2946	-1.99208	4.10037e-08	6.54509e-07	ttgR	Probable HTH-type transcriptional regulator TtgR
AE015451.2948	-1.02996	0.000106652	0.000880641	NA	NA
AE015451.2990	2.12499	7.81408e-14	2.39705e-12	NA	NA
AE015451.2998	1.44739	1.79986e-05	0.000178073	NA	NA
AE015451.3012	-1.24358	0.0133282	0.0521336	NA	NA
AE015451.3030	1.1993	0.00122575	0.0072062	rpoE	RNA polymerase sigma E factor
AE015451.3032	1.65013	3.13913e-06	3.62884e-05	mucA	Sigma factor AlgU negative regulatory protein
AE015451.3034	1.32275	5.70502e-05	0.000504449	mucB	Sigma factor AlgU regulatory protein MucB
AE015451.3092	-3.28038	4.49173e-36	6.16602e-34	yhjE	putative inner membrane metabolite transport protein YhjE
AE015451.3122	1.47172	0.000901387	0.00551256	NA	NA
AE015451.3176	1.11209	0.000157468	0.0012405	NA	NA
AE015451.3192	1.37653	3.85874e-05	0.000354913	NA	NA
AE015451.3194	1.2528	6.86748e-06	7.49689e-05	NA	NA
AE015451.3208	-1.23958	0.000164774	0.00128155	NA	NA
AE015451.321	3.25953	3.46013e-07	4.89679e-06	NA	NA
AE015451.3210	-1.29872	2.06564e-08	3.44755e-07	NA	NA
AE015451.3218	2.93491	0.00230886	0.0123087	NA	NA
AE015451.323	1.06261	6.62112e-06	7.25681e-05	scpC	propionyl-CoA:succinate CoA transferase
AE015451.3242	2.4826	2.65188e-11	6.06729e-10	NA	NA
AE015451.3244	3.15407	5.30207e-11	1.16922e-09	NA	NA
AE015451.3246	2.59723	3.62275e-15	1.29172e-13	NA	NA
AE015451.3248	3.00332	6.55682e-20	3.91342e-18	NA	NA
AE015451.325	-2.70574	3.18041e-15	1.15653e-13	pntB	pyridine nucleotide transhydrogenase%2C beta subunit
AE015451.3250	2.81312	1.78023e-14	5.99708e-13	NA	NA
AE015451.3252	2.67197	5.75529e-13	1.61236e-11	NA	NA
AE015451.3254	2.89432	9.07338e-18	4.37034e-16	NA	NA
AE015451.3256	2.51442	2.53673e-14	8.34082e-13	NA	NA
AE015451.3258	2.66102	1.27356e-14	4.37072e-13	NA	NA
AE015451.3260	2.78546	1.187e-20	7.57886e-19	NA	NA
AE015451.3262	2.10914	4.70084e-11	1.04082e-09	NA	NA
AE015451.3264	2.88982	5.6175e-16	2.21911e-14	NA	NA
AE015451.3266	2.77233	1.88294e-17	8.47476e-16	NA	NA
AE015451.3268	2.73757	3.28406e-17	1.45426e-15	NA	NA
AE015451.327	-2.69898	1.36691e-12	3.63775e-11	pntAB	pyridine nucleotide transhydrogenase subunit alpha
AE015451.3270	2.22741	3.33807e-09	6.15078e-08	NA	NA
AE015451.3272	4.80331	1.65861e-17	7.71818e-16	NA	NA
AE015451.3274	2.98535	2.3522e-18	1.17418e-16	NA	NA
AE015451.3276	2.66214	8.72955e-19	4.65378e-17	NA	NA
AE015451.3278	1.97604	1.25538e-09	2.41023e-08	NA	NA
AE015451.3282	2.0068	0.000114428	0.000936398	NA	NA
AE015451.3284	1.70521	4.87151e-09	8.8282e-08	NA	NA
AE015451.3286	1.92184	4.05736e-09	7.42633e-08	NA	NA
AE015451.3288	1.95585	1.24564e-11	2.99992e-10	NA	NA
AE015451.329	-2.64394	3.57958e-14	1.14944e-12	pntAA	pyridine nucleotide transhydrogenase subunit alpha
AE015451.3290	1.28484	0.000144284	0.00114821	NA	NA
AE015451.3292	1.80134	2.86284e-09	5.31077e-08	NA	NA
AE015451.3294	1.83016	3.01976e-06	3.4982e-05	NA	NA
AE015451.3296	1.25564	0.0016376	0.00922262	NA	NA
AE015451.3298	1.5839	7.13414e-06	7.75714e-05	NA	NA
AE015451.3300	2.15351	8.28056e-10	1.6181e-08	NA	NA
AE015451.3302	2.32102	3.32425e-12	8.45068e-11	NA	NA
AE015451.3304	2.04917	3.18095e-12	8.12399e-11	NA	NA
AE015451.3306	2.69369	4.12368e-10	8.26391e-09	NA	NA
AE015451.3308	2.86884	2.62396e-14	8.57628e-13	NA	NA
AE015451.3310	2.93072	4.717e-09	8.5765e-08	NA	NA
AE015451.3312	3.18191	6.78291e-10	1.33975e-08	NA	NA
AE015451.3314	2.7511	3.30702e-13	9.50726e-12	NA	NA
AE015451.3316	2.9889	1.9096e-16	7.71001e-15	NA	NA
AE015451.3318	3.3601	1.81517e-17	8.30593e-16	NA	NA
AE015451.3320	3.02863	2.94923e-16	1.18206e-14	NA	NA
AE015451.3322	3.0948	4.81102e-16	1.9143e-14	NA	NA
AE015451.3324	3.03587	1.79546e-14	6.01151e-13	NA	NA
AE015451.3326	2.83521	1.26577e-11	3.03508e-10	NA	NA
AE015451.3328	2.9001	4.11995e-12	1.03774e-10	NA	NA
AE015451.3330	2.81914	6.22775e-16	2.44261e-14	NA	NA
AE015451.3332	2.83976	1.59912e-17	7.50495e-16	NA	NA
AE015451.3334	1.03976	0.000125372	0.00101686	NA	NA
AE015451.3336	3.33984	3.81503e-17	1.66406e-15	NA	NA
AE015451.3338	3.8219	4.37947e-19	2.42906e-17	NA	NA
AE015451.3340	3.48615	3.44641e-09	6.32918e-08	NA	NA
AE015451.3342	3.38049	3.14608e-13	9.09218e-12	NA	NA
AE015451.3344	2.91783	5.5316e-14	1.71605e-12	NA	NA
AE015451.3346	2.82928	3.32102e-14	1.07269e-12	NA	NA
AE015451.3348	2.92685	3.93774e-20	2.37606e-18	NA	NA
AE015451.3350	2.86302	1.38214e-19	7.98879e-18	NA	NA
AE015451.3352	2.65126	5.00667e-12	1.25533e-10	NA	NA
AE015451.3354	2.35048	1.54086e-15	5.7557e-14	NA	NA
AE015451.3492	-2.84882	8.24453e-18	4.04203e-16	NA	NA
AE015451.3494	-2.32609	4.17137e-14	1.32399e-12	pfeS-II	histidine kinase
AE015451.3514	-2.44628	4.11145e-13	1.17583e-11	NA	NA
AE015451.3528	-1.1036	2.908e-06	3.38302e-05	NA	NA
AE015451.353	-2.10797	1.95405e-13	5.76864e-12	NA	NA
AE015451.355	-2.48951	1.30294e-16	5.29958e-15	NA	NA
AE015451.3556	-2.15674	6.46858e-16	2.51907e-14	NA	NA
AE015451.3558	-1.48213	3.81174e-08	6.13791e-07	NA	NA
AE015451.3560	-1.04806	0.00254414	0.01333	NA	NA
AE015451.3568	-3.96576	2.8747e-42	5.09192e-40	NA	NA
AE015451.357	-1.24859	1.65969e-06	2.04794e-05	NA	NA
AE015451.3572	1.58862	3.25137e-07	4.62519e-06	NA	NA
AE015451.3654	1.76278	1.84173e-09	3.48721e-08	NA	NA
AE015451.3680	4.03803	3.68325e-06	4.19601e-05	yjcH	conserved inner membrane protein of unknown function
AE015451.3682	4.15794	2.94092e-09	5.43723e-08	actP-I	acetate permease
AE015451.3692	1.44961	3.38075e-05	0.000315709	NA	NA
AE015451.3694	1.46193	0.000160297	0.00125562	NA	NA
AE015451.3696	1.69648	3.49404e-05	0.000324632	asnB	asparagine synthetase
AE015451.37	-1.41988	1.88511e-08	3.15584e-07	NA	NA
AE015451.3708	1.186	7.20347e-06	7.81705e-05	NA	NA
AE015451.383	1.45593	4.96815e-06	5.55603e-05	NA	NA
AE015451.3841	1.39592	7.22219e-08	1.1171e-06	NA	NA
AE015451.385	-1.05564	0.00021514	0.00161605	NA	NA
AE015451.3861	2.34033	1.00717e-06	1.30562e-05	NA	NA
AE015451.3869	-1.81258	4.30844e-11	9.61693e-10	NA	NA
AE015451.387	-1.95326	3.98519e-10	8.01563e-09	NA	NA
AE015451.3881	1.82166	2.88241e-06	3.36751e-05	NA	NA
AE015451.389	-1.94172	1.65171e-08	2.79063e-07	NA	NA
AE015451.3891	-1.78487	3.79794e-14	1.21247e-12	plsC	1-acyl-sn-glycerol-3-phosphate acyltransferase
AE015451.3893	-2.46864	3.81954e-27	3.49552e-25	NA	NA
AE015451.391	-1.8527	3.25009e-08	5.29563e-07	NA	NA
AE015451.393	-2.17917	9.2538e-13	2.52799e-11	NA	NA
AE015451.395	-2.09955	1.09809e-14	3.81621e-13	NA	NA
AE015451.3953	-1.01576	2.15741e-06	2.5922e-05	NA	NA
AE015451.397	-1.81797	1.08273e-13	3.28468e-12	NA	NA
AE015451.3989	1.03751	0.0475343	0.1417	NA	NA
AE015451.399	1.01085	5.89359e-05	0.000518358	NA	NA
AE015451.4037	-1.45991	3.69565e-12	9.35152e-11	NA	NA
AE015451.4039	-1.37326	5.56133e-12	1.38806e-10	rpmF	50S ribosomal protein L32
AE015451.4082	-1.08745	0.00261292	0.0136152	arsR-I	arsenic resistance transcriptional regulator
AE015451.4094	-1.13309	0.0667399	0.182595	NA	NA
AE015451.4096	-1.09254	3.53129e-05	0.000327539	NA	NA
AE015451.4218	-2.39988	4.5425e-11	1.00983e-09	ibpA	small heat shock protein IbpA
AE015451.4276	-2.54095	8.7411e-29	8.57096e-27	fadH	2%2C4-dienoyl-CoA reductase
AE015451.4280	2.29517	1.73047e-18	8.96417e-17	NA	NA
AE015451.4296	-2.36022	3.64116e-10	7.43257e-09	NA	NA
AE015451.4298	-1.58422	3.36734e-11	7.60908e-10	NA	NA
AE015451.4334	1.22157	0.0062134	0.0282432	benE-I	benzoate transport protein
AE015451.4336	1.05237	0.0117184	0.0470021	NA	NA
AE015451.4338	1.60335	0.00204512	0.0111186	NA	NA
AE015451.4360	-7.9921	9.88135e-146	5.42585e-142	NA	NA
AE015451.4362	-7.77918	2.34864e-132	6.44818e-129	NA	NA
AE015451.4364	-7.40214	2.42974e-125	4.44723e-122	NA	NA
AE015451.4366	-7.10122	5.76235e-98	4.52015e-95	NA	NA
AE015451.4368	-6.92538	3.81958e-121	5.24332e-118	fadA	3-ketoacyl-CoA thiolase (thiolase I)
AE015451.4386	1.20868	0.00428104	0.0205662	NA	NA
AE015451.4406	1.63319	0.00194588	0.0106635	NA	NA
AE015451.4428	1.51741	4.65542e-08	7.34566e-07	gdhB	NAD-specific glutamate dehydrogenase
AE015451.443	-1.64057	9.16725e-12	2.23722e-10	NA	NA
AE015451.4438	-1.03124	1.40634e-06	1.76306e-05	cmaX	CmaX protein
AE015451.4448	1.43435	0.0505643	0.148475	cobA	Uroporphyrinogen-III C-methyltransferase
AE015451.445	-3.03205	5.37384e-37	7.5661e-35	NA	NA
AE015451.4454	2.42005	0.0034967	0.0175186	NA	NA
AE015451.4456	1.96413	3.84811e-07	5.40408e-06	NA	NA
AE015451.4486	1.60866	1.73852e-08	2.92828e-07	NA	NA
AE015451.4488	1.31205	5.48702e-06	6.08671e-05	NA	NA
AE015451.449	2.59046	1.29894e-06	1.63965e-05	NA	NA
AE015451.451	2.04954	6.73385e-05	0.000583211	NA	NA
AE015451.4524	1.61003	0.000263953	0.00192223	yegS	lipid kinase
AE015451.453	1.53969	0.0109048	0.0445929	NA	NA
AE015451.4532	1.60656	3.76031e-10	7.61913e-09	NA	NA
AE015451.4546	-3.75829	2.03027e-34	2.5926e-32	fadB	enoyl-CoA hydratase/3-hydroxyacyl-CoA dehydrogenase
AE015451.4548	-3.54984	1.03748e-47	2.03458e-45	pcaF-II	beta-ketoadipyl CoA thiolase%2C beta component
AE015451.455	1.07913	0.00828277	0.0357849	NA	NA
AE015451.4574	-1.01546	0.00017805	0.00137121	NA	NA
AE015451.4592	1.33152	0.000146567	0.00116469	NA	NA
AE015451.4596	1.99256	1.33085e-12	3.56473e-11	NA	NA
AE015451.4608	1.19904	7.7321e-07	1.02306e-05	NA	NA
AE015451.4618	2.00691	1.468e-05	0.000149551	NA	NA
AE015451.4646	1.28421	0.0130791	0.0513346	NA	NA
AE015451.4648	1.4603	3.53754e-10	7.248e-09	NA	NA
AE015451.4658	-1.77481	2.22773e-12	5.79738e-11	NA	NA
AE015451.4668	1.35934	1.58345e-06	1.96713e-05	NA	NA
AE015451.4670	1.24575	3.67299e-06	4.19301e-05	yliI	aldose sugar dehydrogenase
AE015451.4684	1.0011	0.0126064	0.0498356	copA-I	copper resistance protein A
AE015451.475	2.26679	4.34814e-06	4.91268e-05	NA	NA
AE015451.4766	-1.08015	0.000312288	0.00223381	NA	NA
AE015451.4782	1.10105	0.000556746	0.00369214	pctB	Methyl-accepting chemotaxis protein PctB
AE015451.4798	3.12064	6.75299e-20	3.98717e-18	NA	NA
AE015451.4800	2.70944	5.6793e-17	2.45551e-15	NA	NA
AE015451.4804	2.29814	2.27322e-06	2.72538e-05	NA	NA
AE015451.4806	1.29339	0.00475527	0.0225291	NA	NA
AE015451.4808	1.70437	0.000525579	0.00351517	NA	NA
AE015451.4858	1.24449	0.082487	0.213147	NA	NA
AE015451.4860	1.673	0.00653162	0.0295186	NA	NA
AE015451.4872	1.31266	0.0135969	0.052951	NA	NA
AE015451.4876	2.45671	0.0360701	0.115018	NA	NA
AE015451.489	1.14242	0.0185893	0.0680037	NA	NA
AE015451.4906	1.15658	3.01111e-05	0.000283603	NA	NA
AE015451.491	3.08797	3.98311e-10	8.01563e-09	NA	NA
AE015451.4910	-1.5702	2.29664e-07	3.30994e-06	NA	NA
AE015451.4932	1.22811	0.000129694	0.00104574	NA	NA
AE015451.4934	1.57203	2.39647e-12	6.20709e-11	NA	NA
AE015451.4956	-1.13087	0.000224062	0.00167164	oprI	Major outer membrane lipoprotein
AE015451.4982	2.0251	0.00190589	0.0105178	mmgF	2-methylisocitrate lyase
AE015451.4984	2.32263	0.000936978	0.00568503	prpC	methylcitrate synthase
AE015451.4986	2.5799	0.000371858	0.0025978	acnA-II	aconitate hydratase 1
AE015451.4988	2.2749	0.00145545	0.00838602	prpF	aconitate isomerase
AE015451.4990	1.13987	0.00306004	0.0156014	prpD	2-methylcitrate dehydratase
AE015451.5022	1.50295	5.7942e-05	0.000510689	NA	NA
AE015451.503	1.55192	0.00235699	0.0125409	atsK	alpha-ketoglutarate-dependent sulfonate dioxygenase
AE015451.505	2.55302	2.13704e-06	2.57335e-05	tauC	taurine ABC transporter permease subunit
AE015451.5050	1.2577	0.0040225	0.019616	fsr-II	fosmidomycin efflux system
AE015451.507	3.00194	2.43375e-11	5.61501e-10	tauB-II	ATP-binding taurine transporter subunit
AE015451.5072	1.19738	0.00108612	0.00647543	NA	NA
AE015451.5086	1.53168	0.000933147	0.00566804	NA	NA
AE015451.5088	1.59919	6.13077e-05	0.0005352	azlC	Branched-chain amino acid transport protein AzlC
AE015451.509	3.8656	2.42607e-13	7.04844e-12	tauA	taurine ABC transporter periplasmic binding subunit
AE015451.511	1.09278	5.11262e-05	0.000460219	oprE	outer-membrane porin E
AE015451.513	2.9486	7.37427e-20	4.30767e-18	NA	NA
AE015451.515	4.48597	1.27027e-22	8.9424e-21	ssuE	NAD(P)H-dependent FMN reductase subunit
AE015451.5165	1.0097	0.0192052	0.0698384	NA	NA
AE015451.517	3.2765	1.43125e-09	2.72881e-08	ssuA	aliphatic sulfonate ABC transporter - periplasmic binding protein / transport of isethionate
AE015451.5173	1.45939	4.0589e-05	0.000370839	calA	coniferyl alcohol dehydrogenase
AE015451.519	1.99918	0.000235871	0.00174787	ssuD	alkanesulfonate monooxygenase
AE015451.5191	1.17422	0.0192942	0.0700226	iscS-II	cysteine desulfurase
AE015451.521	1.24117	0.00142271	0.00820602	ssuC	aliphatic sulfonate ABC transporter - permease subunit / transport of isethionate
AE015451.5223	-1.03611	0.00259259	0.0135322	puuB	gamma-glutamylputrescine oxidase
AE015451.5373	-1.64691	0.000683747	0.00439117	NA	NA
AE015451.5377	-1.29403	0.00151224	0.00866776	NA	NA
AE015451.5379	1.89848	2.72741e-06	3.20005e-05	NA	NA
AE015451.5381	1.83334	1.99595e-06	2.41937e-05	folEA-II	GTP cyclohydrolase 1
AE015451.5383	1.87895	0.000217737	0.00162888	NA	NA
AE015451.5389	1.04505	0.0155191	0.0590954	gllB	4-oxalmesaconate hydratase
AE015451.5393	1.51387	0.0130584	0.0512902	gllP	porin-like protein
AE015451.5429	-1.2247	4.48166e-06	5.04279e-05	NA	NA
AE015451.5435	1.78184	1.87107e-07	2.72521e-06	NA	NA
AE015451.5443	2.08016	0.00434704	0.0208286	NA	NA
AE015451.5510	1.07687	0.000327095	0.00231752	yijP	putative phosphoethanolamine transferase CptA
AE015451.5514	1.23637	0.000239785	0.00177448	NA	NA
AE015451.552	1.43443	0.00733639	0.0323227	NA	NA
AE015451.5530	1.13079	0.000107088	0.000882917	NA	NA
AE015451.5588	1.44352	0.0461506	0.138331	NA	NA
AE015451.5594	-1.02387	0.0151024	0.0577889	NA	NA
AE015451.5596	-1.76514	0.0683514	0.185801	NA	NA
AE015451.5611	1.84424	6.65268e-06	7.27687e-05	NA	NA
AE015451.5615	1.53758	0.0102214	0.0425517	NA	NA
AE015451.5617	1.38002	0.000605817	0.00395546	NA	NA
AE015451.5619	1.45795	3.94674e-08	6.33671e-07	bcsA	cellulose synthase and translocator subunit
AE015451.5621	1.39673	2.68663e-08	4.43011e-07	bcsB	cellulose synthase and translocator subunit
AE015451.5623	1.29847	8.29835e-06	8.84781e-05	bcsZ	endo-1%2C4-D-glucanase subunit of cellulose synthase
AE015451.5627	1.05914	4.1175e-05	0.000375437	dapA-II	4-hydroxy-tetrahydrodipicolinate synthase
AE015451.5635	1.24283	4.1229e-05	0.000375437	pcaY	aromatic acid chemoreceptor
AE015451.5641	1.70108	1.41304e-05	0.000144219	NA	NA
AE015451.5643	1.89791	2.39529e-13	6.99603e-12	NA	NA
AE015451.5657	-1.48432	0.00137587	0.00798617	NA	NA
AE015451.5673	4.69348	7.24879e-07	9.63344e-06	NA	NA
AE015451.5675	7.91222	6.62802e-07	8.8984e-06	NA	NA
AE015451.5677	6.89369	7.13033e-06	7.75714e-05	NA	NA
AE015451.5679	3.66566	0.000362305	0.00254076	agmR	Glycerol metabolism activator
AE015451.5681	5.23426	5.29446e-07	7.24759e-06	NA	NA
AE015451.5683	5.80075	0.000109317	0.00089947	NA	NA
AE015451.5685	6.53237	7.66399e-06	8.23541e-05	NA	NA
AE015451.5687	7.44354	4.02094e-06	4.55237e-05	NA	NA
AE015451.5689	7.09604	9.60259e-07	1.24947e-05	NA	NA
AE015451.5691	5.56709	1.00816e-06	1.30562e-05	NA	NA
AE015451.5693	5.98652	6.52713e-06	7.1681e-05	exaE	Transcriptional activator protein ExaE
AE015451.5695	8.40645	1.85675e-05	0.000183371	NA	NA
AE015451.5697	9.10179	9.01143e-06	9.51573e-05	qedH-I	quinoprotein ethanol dehydrogenase
AE015451.5699	8.0896	8.10076e-06	8.67082e-05	NA	NA
AE015451.57	-1.02055	0.000469747	0.00318442	NA	NA
AE015451.5701	7.98047	8.89929e-06	9.41845e-05	NA	NA
AE015451.5703	7.31956	2.454e-05	0.000233939	NA	NA
AE015451.5705	6.59743	0.000162419	0.00127043	NA	NA
AE015451.5707	6.63173	1.08095e-05	0.000113057	qedH-II	quinoprotein ethanol dehydrogenase
AE015451.5709	7.39439	8.535e-06	9.0825e-05	aldB-II	aldehyde dehydrogenase
AE015451.5711	7.89095	1.41097e-06	1.76484e-05	pqqD-II	coenzyme PQQ synthesis protein D
AE015451.5713	2.10952	0.00052499	0.00351517	yiaY	Fe-containing alcohol dehydrogenase
AE015451.5715	1.26541	0.000295252	0.0021332	NA	NA
AE015451.5717	1.20289	0.00268313	0.0139386	NA	NA
AE015451.5721	1.48881	0.0006048	0.00395352	NA	NA
AE015451.5725	2.15472	2.34896e-06	2.79786e-05	NA	NA
AE015451.5793	1.19717	0.0139989	0.0540943	NA	NA
AE015451.5797	1.79605	0.00070001	0.00446948	NA	NA
AE015451.5799	1.31407	0.000208588	0.0015798	pfpI	Protease PfpI
AE015451.5801	1.88369	0.000412992	0.00284892	NA	NA
AE015451.5803	2.27909	5.80003e-07	7.86369e-06	NA	NA
AE015451.5805	2.19775	9.46164e-07	1.23406e-05	NA	NA
AE015451.5807	2.37298	2.34204e-05	0.000224828	NA	NA
AE015451.5809	2.75429	1.508e-05	0.000152775	NA	NA
AE015451.5811	2.73539	3.93618e-05	0.000360827	NA	NA
AE015451.5813	2.01753	0.000592645	0.00388331	NA	NA
AE015451.5815	1.8758	0.00130544	0.00765015	NA	NA
AE015451.5817	2.19072	1.57878e-05	0.000158774	cfa	Cyclopropane-fatty-acyl-phospholipid synthase
AE015451.5819	2.18782	0.000134362	0.00107863	NA	NA
AE015451.582	-2.05379	5.8052e-12	1.44237e-10	NA	NA
AE015451.5821	2.2486	1.52949e-06	1.90441e-05	NA	NA
AE015451.5823	2.61079	5.66586e-08	8.87607e-07	NA	NA
AE015451.5825	2.36331	9.31355e-12	2.26286e-10	NA	NA
AE015451.5839	2.12916	6.94086e-10	1.36603e-08	NA	NA
AE015451.584	-2.44239	5.25389e-14	1.63915e-12	gltR-I	DNA-binding response regulator
AE015451.5843	-1.10468	0.0659362	0.180757	NA	NA
AE015451.5851	1.2559	0.0793741	0.207445	NA	NA
AE015451.5859	1.60347	0.0212914	0.075867	sfnB	sulfur acquisition oxidoreductase%2C SfnB family
AE015451.586	-1.31618	0.00240637	0.0127419	NA	NA
AE015451.5869	-1.21677	0.0768466	0.202965	NA	NA
AE015451.588	1.55076	0.000596286	0.00390251	NA	NA
AE015451.5887	1.06611	0.00397131	0.019418	NA	NA
AE015451.5889	2.05851	2.6937e-05	0.000255019	NA	NA
AE015451.5891	3.22595	3.28366e-15	1.18622e-13	NA	NA
AE015451.5893	3.34485	9.02764e-11	1.94591e-09	NA	NA
AE015451.59	-1.46418	0.0427461	0.130631	NA	NA
AE015451.5953	-1.08987	0.0218555	0.0771583	dhaT	1%2C3-propanediol dehydrogenase
AE015451.5961	-1.76557	2.32703e-11	5.41429e-10	NA	NA
AE015451.5965	-1.35097	0.00049433	0.0033346	NA	NA
AE015451.5979	-2.15743	0.000341321	0.00240281	NA	NA
AE015451.5989	-1.30822	0.00137447	0.00798617	NA	NA
AE015451.6031	2.8455	5.45067e-08	8.57582e-07	ureD	urease accessory protein
AE015451.6033	2.8452	5.19408e-07	7.13297e-06	ureA	urease subunit gamma
AE015451.6035	2.6879	4.88205e-07	6.73551e-06	ureB	Urease subunit beta
AE015451.6037	1.81373	8.5513e-08	1.30431e-06	ureC	urease subunit alpha
AE015451.6039	1.59071	1.12598e-06	1.44121e-05	ureE	urease accessory protein
AE015451.6041	1.0919	0.000635805	0.00410247	ureJ	Urease accessory protein UreJ
AE015451.6045	1.01494	0.000367659	0.00257502	ureG	urease accessory protein
AE015451.6061	1.87273	0.00084756	0.00525871	NA	NA
AE015451.6083	-1.29772	5.30601e-07	7.24759e-06	NA	NA
AE015451.6085	-1.42138	3.96496e-05	0.00036286	NA	NA
AE015451.6087	-1.32139	2.2299e-05	0.000215951	NA	NA
AE015451.6093	1.45421	0.00369226	0.018381	NA	NA
AE015451.6097	-4.93074	1.92033e-40	3.19531e-38	NA	NA
AE015451.6101	2.49222	7.37195e-13	2.03414e-11	yfeH	putative osmotic pressure-regulated transporter
AE015451.6103	2.03337	4.98389e-09	9.00216e-08	NA	NA
AE015451.6117	-1.04734	1.62948e-05	0.000163275	NA	NA
AE015451.6139	-1.15828	0.0601351	0.168961	NA	NA
AE015451.6141	-2.3081	1.72302e-05	0.00017158	NA	NA
AE015451.6145	-3.9061	1.17806e-20	7.57886e-19	NA	NA
AE015451.6147	-3.28272	2.37475e-27	2.21013e-25	pvdQ	Acyl-homoserine lactone acylase
AE015451.6173	1.26953	0.000385293	0.00268483	proP	osmosensory proline/betaine/H+ permease
AE015451.6211	1.0594	0.00119143	0.00705731	NA	NA
AE015451.6215	1.42737	2.28989e-07	3.3089e-06	ybiT	putative ATP-binding component of a transport system
AE015451.6225	1.13412	7.3778e-05	0.000633663	NA	NA
AE015451.6245	1.1237	0.00162116	0.00914883	NA	NA
AE015451.6384	1.50158	0.000509823	0.00342776	NA	NA
AE015451.6386	1.90471	4.80536e-05	0.000433984	NA	NA
AE015451.6411	1.78582	0.0539544	0.155193	NA	NA
AE015451.6425	1.05893	0.0120534	0.0481385	NA	NA
AE015451.6443	-1.25374	2.32254e-06	2.7724e-05	NA	NA
AE015451.6455	1.0603	0.0012208	0.00718477	NA	NA
AE015451.6457	1.13073	0.00190476	0.0105178	NA	NA
AE015451.6459	1.46116	9.91748e-05	0.000827613	NA	NA
AE015451.6461	2.8378	7.67089e-05	0.000652026	NA	NA
AE015451.6463	1.84835	3.62836e-05	0.000334804	NA	NA
AE015451.6465	1.83702	0.00085962	0.00530953	NA	NA
AE015451.6467	1.24927	0.0188252	0.0687753	gpV	Pyocin R2_PP%2C tail spike protein
AE015451.6471	2.47701	0.000914745	0.00558096	gpW	Pyocin R2_PP%2C baseplate protein
AE015451.6473	1.81178	7.38562e-05	0.000633663	gpJ	Pyocin R2_PP%2C baseplate/tail fiber protein
AE015451.6475	1.62756	0.000544807	0.00362298	gpI	Pyocin R2_PP%2C tail formation protein
AE015451.6477	1.0258	0.0037969	0.0187658	NA	NA
AE015451.6479	1.10626	0.00255688	0.013384	NA	NA
AE015451.6481	1.06185	0.0108864	0.0445929	NA	NA
AE015451.6483	1.47967	0.000255425	0.00187005	NA	NA
AE015451.6485	1.92082	3.61259e-05	0.000333952	NA	NA
AE015451.6487	1.93993	0.000308099	0.00221147	NA	NA
AE015451.6489	1.13106	5.37742e-05	0.000479341	NA	NA
AE015451.6491	1.72261	3.26729e-05	0.000306155	gpU	Pyocin R2_PP%2C tail formation protein
AE015451.6495	3.6852	1.41362e-08	2.40316e-07	gpD	Pyocin R2_PP%2C tail formation
AE015451.6518	-1.25395	0.00225294	0.0120574	bhbP	D-beta-hydroxybutyrate permease
AE015451.6534	-1.90219	1.5571e-10	3.28848e-09	NA	NA
AE015451.6546	-2.09912	5.15706e-13	1.45966e-11	NA	NA
AE015451.6548	-1.34445	5.93468e-08	9.20545e-07	NA	NA
AE015451.655	1.37163	0.000582784	0.00383701	NA	NA
AE015451.657	1.71758	1.16904e-12	3.17781e-11	gbdR	AraC-family transcriptional regulator
AE015451.6595	-1.08733	0.048285	0.14347	NA	NA
AE015451.6630	-1.02836	0.0183769	0.0674942	NA	NA
AE015451.6639	-1.21521	0.0583388	0.165216	NA	NA
AE015451.669	1.7826	2.00457e-05	0.000196205	caiX	Carnitine uptake ABC transporter%2C periplasmic component
AE015451.6707	1.61015	9.20147e-08	1.38806e-06	tdcG-III	L-serine dehydratase
AE015451.673	1.42244	0.00936595	0.0397745	NA	NA
AE015451.6743	2.6193	0.000901525	0.00551256	benA	benzoate 1%2C2-dioxygenase subunit alpha
AE015451.6745	2.80608	0.00084885	0.00526076	benB	benzoate 1%2C2-dioxygenase subunit beta
AE015451.6747	2.40318	0.0034904	0.017503	benC	benzoate 1%2C2-dioxygenase electron transfer component
AE015451.6749	2.16419	0.00606826	0.0276965	benD	1%2C6-dihydroxycyclohexa-2%2C4-diene-1-carboxylate dehydrogenase
AE015451.6751	1.45797	0.0352816	0.113095	benK	benzoate MFS transporter
AE015451.6753	1.59335	0.0159563	0.0603	catA-II	catechol 1%2C2-dioxygenase
AE015451.6755	1.53709	0.00243653	0.0128397	benE-II	benzoate transport protein
AE015451.6757	1.3434	0.0213303	0.0759564	nicP-I	porin-like protein
AE015451.6771	1.05681	0.0182502	0.067121	NA	NA
AE015451.6779	1.20938	0.000435724	0.00297953	NA	NA
AE015451.6781	1.11992	0.0115607	0.0465283	NA	NA
AE015451.6851	1.00613	0.0226065	0.079267	NA	NA
AE015451.6858	1.00009	0.0239119	0.0830487	NA	NA
AE015451.6876	1.18582	0.00101497	0.00611096	NA	NA
AE015451.6884	1.0918	0.000322148	0.00229431	NA	NA
AE015451.6888	1.80442	7.62331e-06	8.22389e-05	NA	NA
AE015451.6892	1.92151	2.8463e-06	3.33242e-05	NA	NA
AE015451.6894	2.41041	2.05268e-18	1.04363e-16	NA	NA
AE015451.6896	1.81419	8.75983e-08	1.33242e-06	NA	NA
AE015451.6898	1.92492	1.77201e-06	2.17675e-05	NA	NA
AE015451.6900	1.67645	2.65283e-06	3.11921e-05	NA	NA
AE015451.6908	1.11858	0.0633315	0.17554	NA	NA
AE015451.6910	1.21273	0.0105081	0.0433508	NA	NA
AE015451.6952	1.16811	0.000634024	0.00409579	ligD	DNA ligase D
AE015451.6960	1.07453	0.0217816	0.0770142	ybhN	phospholipid modification enzyme
AE015451.6962	1.64949	6.25481e-05	0.000545161	clsB	cardiolipin synthase 2
AE015451.6964	2.02041	7.11921e-05	0.000615616	ybhP-I	putative phosphohydrolase of unknown function
AE015451.6966	1.60862	0.000387611	0.00269756	NA	NA
AE015451.6970	1.2335	0.000343271	0.00241345	NA	NA
AE015451.6974	1.97991	0.000105256	0.000871737	NA	NA
AE015451.6984	-1.08537	0.0388843	0.121625	NA	NA
AE015451.6986	-1.23071	0.00135758	0.00791347	paaE	ring 1%2C2-phenylacetyl-CoA epoxidase%2C reductase subunit
AE015451.6988	-1.35785	0.000586198	0.00385026	paaD	putative subunit of phenylacetate degradation enzyme
AE015451.699	1.51809	0.0067391	0.0302818	NA	NA
AE015451.6990	-1.61467	2.37922e-07	3.40215e-06	paaC	ring 1%2C2-phenylacetyl-CoA epoxidase beta subunit
AE015451.6992	-1.62644	0.000131722	0.00105898	paaB	ring 1%2C2-phenylacetyl-CoA epoxidase regulatory subunit
AE015451.6994	-1.89986	1.28159e-08	2.19912e-07	paaA	ring 1%2C2-phenylacetyl-CoA epoxidase alpha subunit
AE015451.7004	-1.28898	0.000159798	0.0012535	paaG	1%2C2-epoxyphenylacetyl-CoA isomerase
AE015451.7006	-1.85526	1.90248e-07	2.76363e-06	paaF	enoyl-CoA hydratase-isomerase
AE015451.7008	-2.20936	5.05747e-06	5.64443e-05	paaY	detoxifying thioesterase of the phenylacetate degradation pathway
AE015451.701	1.56072	1.94367e-06	2.36645e-05	NA	NA
AE015451.7012	1.64815	5.67383e-08	8.87607e-07	fnrC	transcriptional regulator with 4Fe-4S cluster%3B Crp/Fnr family
AE015451.7014	1.55313	6.48995e-09	1.16079e-07	NA	NA
AE015451.7020	1.26594	1.4868e-05	0.000150906	NA	NA
AE015451.7022	1.56093	1.08454e-05	0.000113217	NA	NA
AE015451.7024	1.15685	0.0114193	0.0461733	NA	NA
AE015451.7028	1.10388	0.000209748	0.00158422	NA	NA
AE015451.707	1.05212	0.000606964	0.00395824	glyA-I	serine hydroxymethyltransferase
AE015451.7072	1.45985	1.77886e-06	2.18029e-05	NA	NA
AE015451.7074	1.49479	0.000263292	0.00191997	NA	NA
AE015451.7082	1.09224	0.000315402	0.00225146	NA	NA
AE015451.7101	-1.31221	0.00152058	0.00869739	NA	NA
AE015451.7118	-1.93514	7.70749e-08	1.18548e-06	NA	NA
AE015451.7122	-1.82348	8.08579e-07	1.06729e-05	NA	NA
AE015451.713	1.07088	6.21616e-06	6.854e-05	soxA	sarcosine oxidase subunit alpha
AE015451.7192	1.10367	0.00103963	0.00622529	ptxD	putative phosphonate dehydrogenase
AE015451.7194	1.41796	3.44113e-06	3.95298e-05	kguT	2-ketogluconate transporter%2C putative
AE015451.7196	2.47058	6.47731e-15	2.27993e-13	kguK	putative 2-ketogluconokinase
AE015451.7198	2.45472	1.20434e-13	3.63353e-12	kguE	putative epimerase
AE015451.7204	3.76136	1.2983e-12	3.4946e-11	NA	NA
AE015451.7206	3.92064	2.90069e-17	1.29493e-15	NA	NA
AE015451.7208	3.38692	1.2517e-15	4.74004e-14	NA	NA
AE015451.7210	-1.25737	0.00138478	0.00801246	NA	NA
AE015451.7212	-1.14273	0.000127631	0.00103062	vgrG-II	type 6 secretion system protein
AE015451.7214	-1.27214	2.90196e-06	3.38302e-05	NA	NA
AE015451.7216	-1.11819	4.44397e-05	0.000402007	NA	NA
AE015451.7218	-1.37707	3.8275e-06	4.35131e-05	NA	NA
AE015451.723	1.84569	2.58579e-06	3.0469e-05	NA	NA
AE015451.7242	1.43284	2.85245e-05	0.00026912	NA	NA
AE015451.7275	5.74681	3.52444e-52	7.74108e-50	gnuK	D-gluconate kinase
AE015451.7277	6.64411	5.29829e-93	2.90929e-90	gntT	D-gluconate transporter
AE015451.7279	6.93422	1.57804e-62	4.56054e-60	NA	NA
AE015451.729	1.23238	2.52699e-05	0.000240064	NA	NA
AE015451.731	1.06599	0.00103457	0.00620854	NA	NA
AE015451.7329	2.64383	1.15385e-21	7.82194e-20	NA	NA
AE015451.7331	2.06047	1.50478e-11	3.5925e-10	NA	NA
AE015451.739	1.45651	1.41161e-08	2.40316e-07	aceF	AceF-S-acetyldihydrolipoate
AE015451.7400	-1.45456	0.0898673	0.226358	NA	NA
AE015451.7406	1.38995	0.077479	0.203949	NA	NA
AE015451.741	1.32639	1.1234e-09	2.17205e-08	aceE	Pyruvate dehydrogenase E1 component
AE015451.7410	1.33142	0.0337577	0.108781	NA	NA
AE015451.7472	-1.26051	9.66505e-05	0.000807775	NA	NA
AE015451.7478	1.04309	0.0156719	0.0594709	oplA	5-oxoprolinase A
AE015451.7504	3.53018	1.47334e-14	5.02492e-13	NA	NA
AE015451.7506	2.24032	8.62548e-07	1.13307e-05	dmoA-II	dimethyl-sulfide monooxygenase
AE015451.7524	-1.56166	6.31922e-11	1.38795e-09	pobR	transcriptional regulator
AE015451.7534	1.75649	0.000804036	0.00502458	NA	NA
AE015451.7544	1.2091	2.4431e-05	0.000233305	NA	NA
AE015451.7546	-3.2656	1.68541e-28	1.62361e-26	emrB	multidrug efflux transport system - permease subunit
AE015451.7548	-3.28233	9.28164e-39	1.41571e-36	emrA	multidrug efflux transport system - membrane fusion protein
AE015451.7550	-3.71423	2.31487e-46	4.38309e-44	NA	NA
AE015451.7584	-1.15735	1.07955e-05	0.000113057	NA	NA
AE015451.7588	-1.51825	3.82147e-11	8.59988e-10	quiA	quinate dehydrogenase (quinone)
AE015451.7590	-1.41828	3.19715e-10	6.57511e-09	oprB-III	carbohydrate-selective porin
AE015451.7602	-1.81709	3.65825e-10	7.43981e-09	NA	NA
AE015451.7604	-1.30695	8.11342e-08	1.24444e-06	fecI	RNA polymerase%2C sigma 19 factor
AE015451.765	-1.05333	0.000134834	0.00108084	NA	NA
AE015451.7660	-1.2595	2.03389e-06	2.45453e-05	NA	NA
AE015451.767	-1.77418	1.54221e-11	3.66592e-10	NA	NA
AE015451.7672	1.31835	7.20213e-07	9.59876e-06	NA	NA
AE015451.7676	-1.49292	4.11901e-08	6.55579e-07	NA	NA
AE015451.7678	1.00438	0.00390294	0.0191863	NA	NA
AE015451.769	-2.78884	1.14951e-14	3.9698e-13	NA	NA
AE015451.771	1.72037	0.000435282	0.00297953	NA	NA
AE015451.7714	1.38639	0.00746611	0.0327709	htrG	putative signal transduction protein
AE015451.7718	1.19928	6.12119e-05	0.0005352	NA	NA
AE015451.773	3.0683	1.66016e-13	4.92754e-12	NA	NA
AE015451.7730	2.88887	1.25904e-05	0.000130688	NA	NA
AE015451.7732	1.23584	6.24177e-06	6.86845e-05	NA	NA
AE015451.777	-2.18258	3.22069e-24	2.35797e-22	glcB	malate synthase G
AE015451.7774	3.06732	4.72272e-06	5.30316e-05	NA	NA
AE015451.7794	1.27621	0.00242772	0.0128179	NA	NA
AE015451.7800	-1.03384	0.0726932	0.194712	NA	NA
AE015451.7845	1.19257	5.20431e-05	0.000466942	NA	NA
AE015451.7861	1.11048	0.000764724	0.00482655	NA	NA
AE015451.7905	2.25109	0.00452293	0.0215585	catA-I	catechol 1%2C2-dioxygenase
AE015451.7907	2.52275	0.00293207	0.0150467	catC	Muconolactone Delta-isomerase
AE015451.7909	3.08806	0.000135115	0.00108151	catB	Muconate cycloisomerase 1
AE015451.7917	1.61075	7.54747e-06	8.1581e-05	NA	NA
AE015451.7919	1.12322	3.6107e-07	5.08369e-06	NA	NA
AE015451.7921	1.20129	1.82173e-06	2.22292e-05	aruH	Arginine--pyruvate transaminase AruH
AE015451.7923	1.51197	7.4544e-09	1.31614e-07	alr	Alanine racemase
AE015451.7925	1.33027	1.24597e-08	2.1447e-07	aruI	putative 2-ketoarginine decarboxylase AruI
AE015451.7969	1.29662	0.000719488	0.00457387	glcD	glycolate oxidase%2C putative FAD-linked subunit
AE015451.7977	-1.05807	0.0391828	0.122385	NA	NA
AE015451.7986	-4.74605	4.01644e-66	1.29731e-63	bktB	Beta-ketothiolase BktB
AE015451.7988	-4.54027	2.86935e-56	7.16164e-54	hbd	3-hydroxybutyryl-CoA dehydrogenase
AE015451.7990	-4.64537	1.12037e-66	3.84496e-64	NA	NA
AE015451.8006	1.3801	0.000105747	0.000874487	opdN	outer-membrane porin D
AE015451.801	-2.28699	2.84304e-10	5.89099e-09	NA	NA
AE015451.8016	1.13175	0.0170142	0.0635115	NA	NA
AE015451.8020	2.50702	2.34834e-07	3.36678e-06	NA	NA
AE015451.8024	1.35971	1.19846e-06	1.52686e-05	NA	NA
AE015451.8040	-1.05445	0.00412856	0.0201023	NA	NA
AE015451.805	-4.80684	2.42326e-64	7.3923e-62	NA	NA
AE015451.8078	-5.64174	9.23577e-27	8.04978e-25	pvdA	L-ornithine 5-monooxygenase
AE015451.8080	-4.37263	1.16695e-37	1.73182e-35	NA	NA
AE015451.8082	-3.99452	4.77887e-25	3.64455e-23	NA	NA
AE015451.8084	-3.58867	1.85587e-26	1.52098e-24	NA	NA
AE015451.8086	-3.95927	7.36681e-30	7.35476e-28	NA	NA
AE015451.8088	-3.64761	9.9256e-28	9.39681e-26	NA	NA
AE015451.8090	-3.85418	2.12705e-30	2.24609e-28	NA	NA
AE015451.8092	-3.31919	1.79414e-25	1.38756e-23	NA	NA
AE015451.8094	-3.32671	1.75524e-26	1.46031e-24	NA	NA
AE015451.8100	-4.62525	1.45575e-26	1.22977e-24	NA	NA
AE015451.8102	-4.10921	4.11187e-30	4.26005e-28	NA	NA
AE015451.8110	-1.20953	0.0742856	0.197819	NA	NA
AE015451.8148	1.01804	0.000214576	0.00161402	NA	NA
AE015451.815	2.27621	0.000465967	0.00316661	NA	NA
AE015451.8166	1.82594	5.38278e-07	7.33421e-06	adhP	short-chain alcohol dehydrogenase
AE015451.8168	1.43763	2.70036e-08	4.43943e-07	NA	NA
AE015451.817	2.65258	9.31677e-05	0.000781044	NA	NA
AE015451.8170	1.63039	5.55583e-07	7.55125e-06	NA	NA
AE015451.8176	-1.48301	0.000918674	0.00559871	NA	NA
AE015451.819	2.94214	1.96423e-05	0.000193223	pqqE	Coenzyme PQQ synthesis protein E
AE015451.8204	2.27951	0.000302293	0.00217548	NA	NA
AE015451.8208	1.27933	1.07761e-06	1.38251e-05	NA	NA
AE015451.821	2.59575	5.24105e-05	0.000469471	pqqD-I	coenzyme PQQ synthesis protein D
AE015451.8210	1.16871	8.8931e-05	0.000748957	NA	NA
AE015451.8214	1.24026	7.31485e-05	0.000630547	NA	NA
AE015451.8220	1.48816	0.00206333	0.0111954	NA	NA
AE015451.823	3.736	1.2207e-05	0.000126948	pqqC	Pyrroloquinoline-quinone synthase
AE015451.8234	2.07995	3.02934e-08	4.95063e-07	NA	NA
AE015451.8236	2.93729	1.22935e-06	1.55898e-05	NA	NA
AE015451.8238	2.33227	1.6097e-06	1.99074e-05	NA	NA
AE015451.8240	2.37442	1.0642e-06	1.3685e-05	NA	NA
AE015451.8242	1.95007	7.47927e-05	0.000638704	NA	NA
AE015451.8244	2.04474	1.9716e-06	2.39514e-05	NA	NA
AE015451.8246	2.5781	2.32172e-06	2.7724e-05	NA	NA
AE015451.8248	1.76412	4.41091e-06	4.97337e-05	NA	NA
AE015451.825	2.84286	5.412e-05	0.000481642	pqqB	Coenzyme PQQ synthesis protein B
AE015451.8250	2.05306	1.2501e-07	1.86024e-06	NA	NA
AE015451.8252	1.20656	0.000102981	0.000856266	NA	NA
AE015451.8254	1.40267	0.00747503	0.0327839	NA	NA
AE015451.8256	1.42977	5.98741e-06	6.6284e-05	NA	NA
AE015451.8258	1.65268	0.0015524	0.0088435	NA	NA
AE015451.8260	1.04532	0.0527744	0.153082	NA	NA
AE015451.8302	1.20703	0.000315721	0.00225146	NA	NA
AE015451.8308	1.40579	0.017942	0.0663429	NA	NA
AE015451.8310	1.37657	0.0530082	0.153561	NA	NA
AE015451.8328	1.069	0.0469003	0.140267	NA	NA
AE015451.8348	-2.77382	3.76999e-34	4.50151e-32	NA	NA
AE015451.8350	-3.47837	8.3466e-54	1.90963e-51	NA	NA
AE015451.8352	-2.45024	3.14031e-24	2.33019e-22	NA	NA
AE015451.8354	-2.41514	6.88242e-19	3.77913e-17	NA	NA
AE015451.8360	1.30892	0.00719689	0.0318695	NA	NA
AE015451.8362	2.03656	1.60312e-05	0.000160927	NA	NA
AE015451.8364	2.20266	2.38169e-05	0.000228235	NA	NA
AE015451.8366	2.25615	7.94845e-11	1.7251e-09	yfbS	putative transporter
AE015451.8374	1.11189	0.0161461	0.0608847	NA	NA
AE015451.8402	1.34678	0.000331999	0.0023432	pcaI	3-oxoadipate CoA-transferase subunit A
AE015451.8404	1.0507	0.0158838	0.0600675	pcaJ	3-oxoadipate CoA-transferase subunit A
AE015451.8422	-1.43176	1.45266e-08	2.4619e-07	NA	NA
AE015451.8438	2.3826	1.66276e-05	0.000166004	NA	NA
AE015451.8440	1.4958	0.000958906	0.00579247	ybdR	putative oxidoreductase%2C Zn-dependent and NAD(P)-binding
AE015451.849	-1.45005	1.3164e-07	1.95361e-06	rpsU	30S ribosomal protein S21
AE015451.8516	-1.12306	0.00570957	0.0263069	infA	Translation initiation factor IF-1
AE015451.8522	-1.11114	0.00424429	0.0204613	cspD	DNA replication inhibitor
AE015451.8526	1.39556	2.07662e-11	4.87296e-10	idh	isocitrate dehydrogenase
AE015451.8528	1.42832	4.48554e-08	7.09802e-07	NA	NA
AE015451.8597	1.46023	8.79529e-07	1.15014e-05	glgA	glycogen synthase
AE015451.8599	1.08403	0.000103076	0.000856266	treZ	malto-oligosyltrehalose trehalohydrolase
AE015451.8601	1.30772	1.58686e-07	2.32358e-06	malQ	4-alpha-glucanotransferase
AE015451.8621	-1.05623	7.60598e-05	0.00064751	NA	NA
AE015451.8633	1.95883	3.45265e-05	0.000321876	NA	NA
AE015451.8637	-3.54013	4.0911e-21	2.73954e-19	NA	NA
AE015451.8684	1.1655	0.00158983	0.00899051	NA	NA
AE015451.8724	1.73174	2.03328e-11	4.79174e-10	NA	NA
AE015451.8726	-3.23898	1.14183e-08	1.97785e-07	NA	NA
AE015451.8728	-3.36868	3.3011e-08	5.36282e-07	aceA	isocitrate lyase
AE015451.8730	-1.07028	6.46292e-05	0.00056063	NA	NA
AE015451.8758	-1.89798	0.000227411	0.00169432	NA	NA
AE015451.8772	1.25782	0.000688971	0.00441956	NA	NA
AE015451.8844	1.23806	0.00918415	0.0392424	NA	NA
AE015451.8850	-1.2966	6.76627e-09	1.20628e-07	htpG	Chaperone protein HtpG
AE015451.8852	-1.43573	2.2359e-09	4.19021e-08	yigI	conserved protein of unknown function
AE015451.8854	-1.4375	6.88195e-09	1.22294e-07	NA	NA
AE015451.8860	1.24794	0.000163649	0.00127642	brnQ	branched chain amino acid transporter
AE015451.8882	-1.04743	9.73561e-06	0.000102215	sdhC	succinate dehydrogenase membrane b-556 subunit
AE015451.8887	-3.42709	1.02611e-21	7.04296e-20	yeiW	putative oxidoreductase
AE015451.889	1.03926	0.00530617	0.0247757	NA	NA
AE015451.8899	-1.75228	3.1609e-18	1.56365e-16	etfA	Electron transfer flavoprotein subunit alpha
AE015451.8901	-1.82503	1.10397e-16	4.66299e-15	etfB	Electron transfer flavoprotein subunit beta
AE015451.8903	-2.14443	9.51362e-21	6.21896e-19	NA	NA
AE015451.8913	-2.05506	1.41967e-13	4.2598e-12	NA	NA
AE015451.8915	-3.63937	1.36432e-15	5.13114e-14	pvdR	ABC export system%2C membrane fusion protein
AE015451.8917	-3.50989	3.63197e-19	2.03501e-17	pvdT	pyoverdine efflux carrier and ATP binding protein
AE015451.8919	-3.47198	1.242e-20	7.83886e-19	ompQ	outer membrane pyoverdine efflux protein
AE015451.8921	-3.25634	4.69232e-24	3.3902e-22	pvdP	pyoverdine biosynthesis related protein
AE015451.8923	-5.24804	2.76374e-34	3.44902e-32	pvdM	putative dipeptidase
AE015451.8925	-5.85451	6.6821e-30	6.79471e-28	pvdN	pyoverdine biosynthesis related protein
AE015451.8927	-5.86471	2.91142e-33	3.33054e-31	pvdO	pyoverdine biosynthesis related protein
AE015451.8929	-5.71822	1.63562e-48	3.32637e-46	pvdE	pyoverdine ABC export system%2C fused ATPase and permease components
AE015451.8931	-5.22815	1.62421e-39	2.54816e-37	fpvA	outer membrane ferripyoverdine receptor FpvA%2C TonB-dependent
AE015451.8933	-3.13813	7.95893e-19	4.28456e-17	NA	NA
AE015451.8935	-3.41468	4.89191e-27	4.40352e-25	pvdD	non-ribosomal peptide synthetase
AE015451.8937	-4.29877	3.07378e-37	4.44162e-35	pvdJ	non-ribosomal peptide synthetase (subunit of ferribactin synthase)
AE015451.8939	-5.09132	1.12075e-41	1.92314e-39	pvdI	non-ribosomal peptide synthetase (subunit of ferribactin synthase)
AE015451.8941	-2.90412	1.01293e-17	4.83652e-16	NA	NA
AE015451.8943	-3.27728	2.03251e-18	1.04304e-16	pvdH	diaminobutyrate-2-oxoglutarate transaminase
AE015451.8963	1.31232	0.000157813	0.0012405	NA	NA
AE015451.8965	1.2816	0.000402627	0.00278792	NA	NA
AE015451.8967	2.61641	1.1198e-11	2.70873e-10	NA	NA
AE015451.8985	-1.28615	0.0360366	0.114978	NA	NA
AE015451.899	-1.10897	7.39954e-05	0.000633867	NA	NA
AE015451.8991	-4.37284	2.2874e-40	3.69416e-38	pvdL	non-ribosomal peptide synthase (subunit of ferribactin synthase)
AE015451.8993	-4.50703	5.24634e-27	4.64639e-25	pvdS	alternative sigma factor
AE015451.8995	-2.48869	8.69118e-18	4.2233e-16	pvdY	hydroxyproline acetylase
AE015451.9005	1.10013	3.48678e-05	0.000324507	ccoN-I	cytochrome c oxidase subunit I%2C cbb3-type
AE015451.9007	1.63187	8.43639e-05	0.00071268	ccoO-I	cytochrome c oxidase subunit%2C cbb3-type
AE015451.9009	1.72832	1.72487e-05	0.00017158	ccoQ-I	cytochrome c oxidase subunit%2C cbb3-type
AE015451.9011	1.70106	0.000326206	0.00231721	ccoP-I	cytochrome c oxidase subunit%2C cbb3-type
AE015451.9013	-1.23344	0.000247182	0.00181454	NA	NA
AE015451.9057	1.14841	0.00190126	0.0105178	NA	NA
AE015451.9071	1.99562	3.46771e-15	1.24452e-13	xdhA	xanthine dehydrogenase subunit XdhA
AE015451.9073	1.08986	0.000157915	0.0012405	xdhB	xanthine dehydrogenase subunit XdhB
AE015451.9117	-1.23445	0.00585577	0.0268622	NA	NA
AE015451.9133	1.05304	0.01009	0.0421573	NA	NA
AE015451.9151	1.00383	0.000417707	0.00287783	NA	NA
AE015451.917	-1.48377	3.9453e-07	5.52644e-06	crp	DNA-binding transcriptional dual regulator
AE015451.923	1.05864	9.15273e-05	0.000769642	coq	2-nonaprenyl-3-methyl-6-methoxy-1%2C4-benzoquinol hydroxylase
AE015451.9233	-1.18907	1.92265e-05	0.000189538	fliL	Flagellar protein FliL
AE015451.9235	-1.63467	1.12307e-15	4.2825e-14	fliK	Flagellar hook-length control protein FliK
AE015451.9245	-1.15991	5.63532e-05	0.00049909	fliI	flagellum-specific ATP synthase
AE015451.9249	-1.03235	6.39211e-05	0.000556245	fliG	flagellar motor switch protein
AE015451.9271	2.07286	1.47392e-20	9.19694e-19	NA	NA
AE015451.9273	-1.48365	2.20098e-09	4.1389e-08	flgL	Flagellar hook-associated protein FlgL
AE015451.9275	-1.62112	2.53735e-10	5.27749e-09	flgK	Flagellar hook-associated protein FlgK
AE015451.9277	-1.96312	6.61209e-13	1.83369e-11	flgJ	Peptidoglycan hydrolase FlgJ
AE015451.9279	-1.76537	1.38228e-10	2.94191e-09	flgI	Flagellar P-ring protein
AE015451.9281	-1.70388	4.24889e-11	9.52271e-10	flgH	Flagellar L-ring protein
AE015451.9283	-1.45456	7.14635e-07	9.57088e-06	flgG	flagellar basal-body rod protein FlgG
AE015451.9285	-1.65035	7.68194e-10	1.50648e-08	flgF	flagellar basal-body rod protein FlgF
AE015451.9287	-2.48008	8.18116e-15	2.86132e-13	NA	NA
AE015451.9289	-2.50421	1.10897e-15	4.25828e-14	flgE	Flagellar hook protein FlgE
AE015451.9291	-2.53354	2.21239e-18	1.11452e-16	flgD	Flagellar basal-body rod modification protein FlgD
AE015451.9293	-2.52451	1.24843e-12	3.3769e-11	flgC	flagellar basal-body rod protein FlgC
AE015451.9295	-3.18604	8.35103e-17	3.55469e-15	flgB	flagellar basal-body rod protein FlgB
AE015451.93	1.24687	0.0982202	0.241094	czcC-I	cobalt-zinc-cadmium resistance protein
AE015451.9315	3.97441	4.12494e-46	7.55001e-44	bkdAA	branched-chain alpha-keto acid dehydrogenase complex%2C alpha subunit
AE015451.9317	3.05036	2.1587e-26	1.74315e-24	bkdAB	branched-chain alpha-keto acid dehydrogenase complex%2C beta subunit
AE015451.9319	2.48284	2.08543e-19	1.19282e-17	bkdB	Lipoamide acyltransferase component of branched-chain alpha-keto acid dehydrogenase complex
AE015451.9321	2.05395	1.27086e-16	5.21225e-15	lpdV	dihydrolipoyl dehydrogenase component of branched-chain alpha-keto acid dehydrogenase complex
AE015451.9325	-3.05027	7.46303e-12	1.84592e-10	NA	NA
AE015451.9327	-2.11326	2.28048e-15	8.4041e-14	NA	NA
AE015451.9336	-1.01216	0.0146304	0.0562966	NA	NA
AE015451.9340	-1.42114	0.00414545	0.0201286	NA	NA
AE015451.935	-1.02627	1.97888e-05	0.000194037	erpA	Iron-sulfur cluster insertion protein ErpA
AE015451.9362	-2.01208	1.85754e-11	4.39645e-10	gabD-II	succinate-semialdehyde dehydrogenase (NADP+)
AE015451.9366	-1.2297	1.55663e-05	0.000157009	NA	NA
AE015451.9386	1.32576	5.38232e-06	5.98265e-05	dadA-I	D-amino acid dehydrogenase 1 small subunit
AE015451.9409	-1.01593	0.0555186	0.158943	NA	NA
AE015451.9533	2.93575	2.73416e-05	0.000258404	acsA-I	acetyl-CoA synthetase
AE015451.9539	1.05715	0.000944259	0.00571027	phhA	phenylalanine-4-hydroxylase
AE015451.9547	1.08091	0.0172296	0.064054	ydiJ	putative oxidoreductase
AE015451.9607	1.58033	0.000611518	0.00397849	NA	NA
AE015451.9631	-1.06731	0.000584776	0.00384552	NA	NA
AE015451.9645	-1.07106	0.000798977	0.00500249	NA	NA
AE015451.965	-1.07538	0.0015706	0.00892773	secE	Sec translocation complex - SecE subunit
AE015451.9663	1.91474	0.000130415	0.00105002	NA	NA
AE015451.9667	-2.926	7.9484e-34	9.2861e-32	fadD-I	long-chain-fatty-acid/CoA ligase
AE015451.97	-1.05326	0.0393314	0.12257	czcR-II	response regulator
AE015451.9715	-2.05676	7.65884e-21	5.06683e-19	NA	NA
AE015451.9717	-2.07081	9.46652e-22	6.57983e-20	NA	NA
AE015451.9777	1.39765	0.000404983	0.00280071	NA	NA
AE015451.9779	1.26334	3.151e-05	0.000295763	NA	NA
AE015451.9781	-1.38763	3.5365e-08	5.7283e-07	NA	NA
AE015451.9783	-1.82851	1.33815e-07	1.98054e-06	NA	NA
AE015451.9785	-2.25611	3.00594e-14	9.76663e-13	NA	NA
AE015451.9787	-2.28707	1.55655e-09	2.95744e-08	NA	NA
AE015451.9789	-2.85184	1.65756e-20	1.02266e-18	NA	NA
AE015451.9791	-3.73151	4.60974e-26	3.61601e-24	NA	NA
AE015451.9793	-3.07303	4.18616e-26	3.33133e-24	NA	NA
AE015451.9795	-1.81503	5.10986e-10	1.0203e-08	NA	NA
AE015451.9799	1.75201	6.44106e-10	1.27682e-08	NA	NA
AE015451.9801	2.29767	6.21515e-07	8.40576e-06	NA	NA
AE015451.9805	2.87352	0.000654031	0.00421018	NA	NA
AE015451.9825	2.89422	9.58398e-05	0.00080222	cidB	anti-holin regulator of holin CidA
AE015451.9827	3.89642	6.60357e-07	8.8873e-06	cidA	holin regulator of murein hydrolases
AE015451.9835	2.22709	1.40125e-07	2.06835e-06	NA	NA
AE015451.9839	2.76785	9.03672e-11	1.94591e-09	NA	NA
AE015451.9949	-1.37669	5.2964e-10	1.05372e-08	ilvI	acetohydroxybutanoate synthase / acetolactate synthase
AE015451.9965	-1.48954	5.3383e-06	5.94577e-05	hmuV	Hemin import ATP-binding protein HmuV
AE015451.9967	-1.67875	8.98336e-08	1.35889e-06	NA	NA
AE015451.9969	-1.96514	1.63155e-14	5.53013e-13	NA	NA
AE015451.9977	-1.31314	4.44153e-07	6.18996e-06	dksA	RNA polymerase-binding transcription factor DksA
AE015451.9993	-1.1339	1.96168e-07	2.8421e-06	panB	3-methyl-2-oxobutanoate hydroxymethyltransferase
